# Supplementary material for: Evaluation of a Lateral Flow Assay for Rapid Detection of African Swine Fever Virus in Multiple Sample Types
Source: Pathogens. 2022 Jan 24;11(2):138. doi: 10.3390/pathogens11020138 (PMC8877915; doi:10.3390/pathogens11020138)
Supplement: Supplementary file 1 [file pathogens-11-00138-s001.zip]

Archive with 1 entries (1 files):
- pathogens-1543263-supplementary.pdf
